# Supplementary material for: Breaking Barriers to Rapid Whole Genome Sequencing in Pediatrics: Michigan’s Project Baby Deer
Source: Children (Basel). 2023 Jan 4;10(1):106. doi: 10.3390/children10010106 (PMC9857227; doi:10.3390/children10010106)
Supplement: Supplementary file 1 [file children-10-00106-s001.zip]

Archive with 1 entries (1 files):
- children-2062723-supplementary.pdf
